# Supplementary material for: Tumor necrosis factor-α, TNF receptor, and soluble TNF receptor responses to aerobic exercise in the heat
Source: Cytokine X. 2020 Jul 12;2(3):100033. doi: 10.1016/j.cytox.2020.100033 (PMC7885885; doi:10.1016/j.cytox.2020.100033)
Supplement: Supplementary data 1 [file mmc1.xml]

<?xml version="1.0" encoding="utf-8" standalone="no"?>
<data>
  <datasets>
    <author>ajajtner@kent.edu</author>
    <type>0</type>
    <dataset>
      <value>4</value>
      <reason>Data will be made available on request</reason>
      <comments />
    </dataset>
  </datasets>
</data>
